# Supplementary material for: An Attenuated Targeted-TNF Localizes to Tumors In Vivo and Regains Activity at the Site of Disease
Source: Int J Mol Sci. 2021 Sep 16;22(18):10020. doi: 10.3390/ijms221810020 (PMC8469155; doi:10.3390/ijms221810020)
Supplement: Supplementary file 1 [file ijms-22-10020-s001.zip]

Archive with 1 entries (1 files):
- ijms-1366199-supplementary.pdf
